# Supplementary material for: Distribution of Gifsy-3 and of Variants of ST64B and Gifsy-1 Prophages amongst Salmonella enterica Serovar Typhimurium Isolates: Evidence that Combinations of Prophages Promote Clonality
Source: PLoS One. 2014 Jan 24;9(1):e86203. doi: 10.1371/journal.pone.0086203 (PMC3901673; doi:10.1371/journal.pone.0086203)
Supplement: Figure S3 — Diagrammatic comparison (not to scale) of the ST64B DNA sequences of S. Typhimurium strains DT2 (Sanger) and DT104 (NCTC 13348) showing regions of comparative identity interspersed with regions of non-identity. (XLS) [file pone.0086203.s003.xls]

## Sheet: Sheet1
Identity	0.99				0.98				0.99				0.8				0.66				0.95				0.96
DT2	1 - 2474		1715bp		4190 - 6550		280bp		6831 - 14432		729bp		15162 - 15557		791bp		16349 - 16900		1740bp		18641 - 38143		1627bp		39771 - 40147
DT104	1 - 2474		913bp		3388 - 5748		736bp		6485 - 14086		880bp		14966 - 15361		718bp		16080 - 16628		1280bp		17910 - 37411		1675bp		39087 - 39463
ST64B gene	SB28-31(half)				SB35-37				SB38-48				Mostly SB50				SB52				SB56+SB1-25				Half SB27 + intergenic
Gap sequence			SB32-34				SB37-38 intergenic				SB49				SB51				SB53-55				SB26 + SB27(half)
